# Supplementary material for: Microbial Contamination on High-Touch Surfaces in Outpatient Clinics: Identification of Bacterial Strains from Areas of Patient and Medical Staff Occupancy
Source: Microorganisms. 2025 Mar 20;13(3):698. doi: 10.3390/microorganisms13030698 (PMC11945162; doi:10.3390/microorganisms13030698)
Supplement: Supplementary file 1 [file microorganisms-13-00698-s001.zip]

Archive with 1 entries (1 files):
- microorganisms-3450265-supplementary.pdf
